# Supplementary material for: The Tumor‐to‐Endothelial Transfer of FTO Promotes Vascular Remodeling and Metastasis in Nasopharyngeal Carcinoma
Source: Adv Sci (Weinh). 2025 Nov 28;13(8):e09524. doi: 10.1002/advs.202509524 (PMC12884774; doi:10.1002/advs.202509524)
Supplement: Supplementary file 2 — Supporting Information [file ADVS-13-e09524-s004.xlsx]

## Sheet: Summary
Supplemental tables
Table S1. Clinical characteristics of patients for single-cell RNA sequencing or spatial transcriptome sequencing
Table S2. Clinical characteristics of patients for Elisa testing
Table S3. Clinical characteristics of patients from GSE102349 for survival analysis
Table S4. List of cell sources
Table S5. List of si RNA sequences
Table S6. List of antibody catalog numbers.
Table S7. List of qRT-PCR primer sequences

## Sheet: Table S1
Table S1. Clinical characteristics of patients for single-cell RNA sequencing or spatial transcriptome sequencing
Patient	Dataset	SC - Primary Tumor	SC - Normal	SC - Liver metastasis	ST - Primary Tumor	Age	Gender	Stage	EBV	Distant Metastasis	Description for Normal tissues
P1	Inhouse	√				30	Male	T3N3M1	+	Lung
P2	Inhouse	√		√		41	Male	T3N2M1	+	Lung and Bone
P3	Inhouse	√		√		55	Male	T3N3M1	+	Lung and Bone
P4	Inhouse				√	50	Male	T4N2M0	+
P5	Inhouse	√				48	Male	T3N1M0	+
P6	Inhouse	√				25	Male	T3N1M0	+
P7	Inhouse	√ （2 samples）	√（2 samples）			32	Male	T3N1M0	+		Paracarinoma tissue
P8	Inhouse	√				40	Female	T3N2M0	+
P10	Inhouse	√				28	Female	T3N1M0	+
P33	Shanzhao Jin et al*	√				19	Male	T3N2M1	+	Lung and Bone
P36	Shanzhao Jin et al*	√				61	Male	T2N3M0	+
P41	Shanzhao Jin et al*	√				55	Female	T3N2M0	+
P46	Shanzhao Jin et al*	√				62	Male	T3N2M0	+
P47	Shanzhao Jin et al*	√				69	Male	T4N3M1	+	Liver and Bone
P49	Shanzhao Jin et al*	√				51	Male	T3N2M0	+
P50	Shanzhao Jin et al*	√				59	Male	T2N0M0	+
P51	Shanzhao Jin et al*	√				26	Male	T3N3M0	+
P58	Shanzhao Jin et al*	√				47	Male	T3N0M0	+
P59	Shanzhao Jin et al*	√				55	Male	T2N1M0	+
P60	Shanzhao Jin et al*	√				41	Male	T3N3M0	+
P62	Shanzhao Jin et al*	√				74	Female	T2N1M0	+
P63	Shanzhao Jin et al*	√				52	Male	T2N2M0	+
P64	Shanzhao Jin et al*	√				49	Male	T2N1M0	+
P65	Shanzhao Jin et al*	√				36	Male	T1N3M0	+
P66	Shanzhao Jin et al*	√				45	Male	T2N3M0	+
P69	Shanzhao Jin et al*	√				22	Female	T3N2M0	+
N1	Inhouse		√			60	Female	-	-	-	Paracarinoma tissue
N2	Inhouse		√			12	Male	-	-	-	Normal tissue
N52	Shanzhao Jin et al*		√			36	Male	-	-	-	Non-cancerous nasopharyngeal sample
N53	Shanzhao Jin et al*		√			26	Male	-	-	-	Non-cancerous nasopharyngeal sample
N54	Shanzhao Jin et al*		√			23	Male	-	-	-	Non-cancerous nasopharyngeal sample
N55	Shanzhao Jin et al*		√			23	Male	-	-	-	Non-cancerous nasopharyngeal sample
N57	Shanzhao Jin et al*		√			64	Female	-	-	-	Non-cancerous nasopharyngeal sample
N61	Shanzhao Jin et al*		√			46	Male	-	-	-	Non-cancerous nasopharyngeal sample
N68	Shanzhao Jin et al*		√			28	Male	-	-	-	Non-cancerous nasopharyngeal sample
* Jin S, Li R, Chen MY, Yu C, Tang LQ, Liu YM, Li JP, Liu YN, Luo YL, Zhao Y, Zhang Y, Xia TL, Liu SX, Liu Q, Wang GN, You R, Peng JY, Li J, Han F, Wang J, Chen QY, Zhang L, Mai HQ, Gewurz BE, Zhao B, Young LS, Zhong Q, Bai F, Zeng MS. Single-cell transcriptomic analysis defines the interplay between tumor cells, viral infection, and the microenvironment in nasopharyngeal carcinoma. Cell Res. 202…

## Sheet: Table S2
Table S2. Clinical characteristics of patients for Elisa testing
Patient	Dataset	Age	Gender	Stage	EBV (ug/ml)	Distant Metastasis
P1	Inhouse	53	male	T3N3M0	2.49×10^3	No
P2	Inhouse	47	male	T3N2M0	1.73×10^2	No
P3	Inhouse	56	male	T3N0M0	1.17×10^2	No
P4	Inhouse	40	male	T3N1M0	0	No
P5	Inhouse	25	female	T3N1M0	7.90×10^1	No
P6	Inhouse	44	male	T3N1M0	0	No
P7	Inhouse	54	male	T3N1M0	0	No
P8	Inhouse	34	male	T4N2M0	7.07×10^2	No
P10	Inhouse	56	female	T3N2M0	1.29×10^2	No
P11	Inhouse	35	female	T3N3M1	0	yes
P12	Inhouse	66	male	T3N2M1	1.99×10^2	yes
P13	Inhouse	31	female	T3N1M1	7.60×10^3	yes
P14	Inhouse	48	male	T4N2M1	0	yes
P15	Inhouse	52	male	T3N1M1	1.29×10^2	yes
P16	Inhouse	59	male	T4N3M1	6.97×10^2	yes
P17	Inhouse	67	male	T4N1M1	2.87×10^5	yes
P18	Inhouse	34	male	T3N2M1	1.80×10^5	yes
P19	Inhouse	37	male	T3N3M1	1.2×10^4	yes
P20	Inhouse	43	male	T2N3M1	7.00×10^5	yes

## Sheet: Table S3
Table S3. Clinical characteristics of patients from GSE102349 for survival analysis
PatientID	GEOaccession	SampleID	Platform	Cancer	subtype	PFS.time	event	PFS.event	clinical stage	stromaltils	intratumoraltils	morphology	non-synonymousmutationburden	cohort
Patient 264	GSM2735202	NPC0001PT00264T00264	GPL11154	NPCtumor	stageI	906	Lastfollow-up	0	Unknown	65	35	undifferentiated,round	256	Unpaired
Patient 4	GSM2735203	NPC0001PT00004T00004	GPL11154	NPCtumor	stageII	633	Lastfollow-up	0	stageIV	Notevaluated	Notevaluated	NA	269	Unpaired
Patient 78	GSM2735204	NPC0001PT00078T00078	GPL11154	NPCtumor	stageI	641.7	Diseaseprogression	1	stageIII	95	5	mixed(round&spindle)	50	Paired
Patient 234	GSM2735205	NPC0001PT00234T00234	GPL11154	NPCtumor	stageII	694	Lastfollow-up	0	Unknown	20	20	mixed(round&spindle)	33	Paired
Patient 349	GSM2735206	NPC0001PT00349T00349	GPL11154	NPCtumor	stageI	883	Lastfollow-up	0	stageII	80	2	differentiated	287	Unpaired
Patient 289	GSM2735207	NPC0001PT00289T00289	GPL11154	NPCtumor	stageIII	NA	NA	NA	Unknown	60	10	mixed(round&spindle)	24	Paired
Patient 370	GSM2735208	NPC0001PT00370T00370	GPL11154	NPCtumor	stageI	807	Lastfollow-up	0	stageIV	10	5	mixed(round&spindle)	31	Paired
Patient 29	GSM2735209	NPC0001PT00029T00029	GPL11154	NPCtumor	stageI	1179	Lastfollow-up	0	Unknown	90	10	differentiated	Notevaluated	NA
Patient 236	GSM2735210	NPC0001PT00236T00236	GPL11154	NPCtumor	stageI	NA	NA	NA	Unknown	90	5	mixed(round&spindle)	275	Unpaired
Patient 312	GSM2735211	NPC0001PT00312T00312	GPL11154	NPCtumor	stageI	180.3	Diseaseprogression	1	stageIII	10	5	undifferentiated,round	30	Paired
Patient 61	GSM2735212	NPC0001PT00061T00061	GPL11154	NPCtumor	stageI	1202	Lastfollow-up	0	stageIV	90	30	differentiated	12	Paired
Patient 152	GSM2735213	NPC0001PT00152T00152	GPL11154	NPCtumor	stageIII	1137	Lastfollow-up	0	Unknown	Notevaluated	Notevaluated	mixed(round&spindle)	10	Paired
Patient 331	GSM2735214	NPC0001PT00331T00331	GPL11154	NPCtumor	stageI	NA	NA	NA	Unknown	60	5	undifferentiated,round	282	Unpaired
Patient 196	GSM2735215	NPC0001PT00196T00196	GPL11154	NPCtumor	stageIII	1035	Lastfollow-up	0	stageIII	90	5	mixed(round&spindle)	232	Unpaired
Patient 100	GSM2735216	NPC0001PT00100T00100	GPL11154	NPCtumor	stageI	929	Lastfollow-up	0	Unknown	50	2	differentiated	385	Paired
Patient 437	GSM2735217	NPC0001PT00437T00437	GPL11154	NPCtumor	stageII	664	Lastfollow-up	0	stageIV	10	5	undifferentiated,spindle	22	Paired
Patient 48	GSM2735218	NPC0001PT00048T00048	GPL11154	NPCtumor	stageI	190.2	Diseaseprogression	1	stageIII	40	5	undifferentiated,round	17	Paired
Patient 300	GSM2735219	NPC0001PT00300T00300	GPL11154	NPCtumor	stageI	804	Lastfollow-up	0	stageIII	20	10	undifferentiated,round	241	Unpaired
Patient 344	GSM2735220	NPC0001PT00344T00344	GPL11154	NPCtumor	stageII	752	Lastfollow-up	0	Unknown	70	5	undifferentiated,round	14	Paired
Patient 263	GSM2735221	NPC0001PT00263T00263	GPL11154	NPCtumor	stageI	1093	Lastfollow-up	0	stageIII	30	10	mixed(round&spindle)	278	Unpaired
Patient 75	GSM2735222	NPC0001PT00075T00075	GPL11154	NPCtumor	stageI	872	Lastfollow-up	0	stageIII	5	50	mixed(round&spindle)	56	Paired
Patient 177	GSM2735223	NPC0001PT00177T00177	GPL11154	NPCtumor	stageI	252.3	Diseaseprogression	1	stageIII	20	5	mixed(round&spindle)	285	Unpaired
Patient 12	GSM2735224	NPC0001PT00012T00012	GPL11154	NPCtumor	stageI	1080	Lastfollow-up	0	Unknown	90	10	differentiated	17	Paired
Patient 16	GSM2735225	NPC0002PT00016T00016	GPL11154	NPCtumor	stageII	NA	NA	NA	Unknown	60	5	mixed(round&spindle)	Notevaluated	NA
Patient 450	GSM2735226	NPC0001PT00450T00450	GPL11154	NPCtumor	stageIII	278	Lastfollow-up	0	stageIII	90	5	undifferentiated,round	91	Paired
Patient 44	GSM2735227	NPC0001PT00044T00044	GPL11154	NPCtumor	stageIII	1272	Lastfollow-up	0	stageIII	70	15	undifferentiated,spindle	Notevaluated	NA
Patient 438	GSM2735228	NPC0001PT00438T00438	GPL11154	NPCtumor	stageI	439	Lastfollow-up	0	stageIII	90	5	NA	17	Paired
Patient 422	GSM2735229	NPC0001PT00422T00422	GPL11154	NPCtumor	stageI	863	Lastfollow-up	0	stageIII	80	10	mixed(round&spindle)	19	Paired
Patient 354	GSM2735230	NPC0001PT00354T00354	GPL11154	NPCtumor	stageI	525	Lastfollow-up	0	Unknown	90	20	undifferentiated,round	1013	Unpaired
Patient 96	GSM2735231	NPC0001PT00096T00096	GPL11154	NPCtumor	stageIII	NA	NA	NA	Unknown	40	10	mixed(round&spindle)	41	Paired
Patient 19	GSM2735232	NPC0002PT00019T00019	GPL11154	NPCtumor	stageIII	1010	Lastfollow-up	0	stageIV	90	50	undifferentiated,round	146	Paired
Patient 452	GSM2735233	NPC0001PT00452T00452	GPL11154	NPCtumor	stageI	387	Lastfollow-up	0	stageIV	50	5	mixed(round&spindle)	10	Paired
Patient 414	GSM2735234	NPC0001PT00414T00414	GPL11154	NPCtumor	stageII	373	Lastfollow-up	0	Unknown	90	10	mixed(round&spindle)	238	Unpaired
Patient 46	GSM2735235	NPC0001PT00046T00046	GPL11154	NPCtumor	stageII	1113	Lastfollow-up	0	stageIII	5	1	mixed(round&spindle)	Notevaluated	NA
Patient 99	GSM2735236	NPC0001PT00099T00099	GPL11154	NPCtumor	stageII	1181	Lastfollow-up	0	stageIII	20	20	undifferentiated,round	37	Paired
Patient 36	GSM2735237	NPC0002PT00036T00036	GPL11154	NPCtumor	stageII	683	Lastfollow-up	0	stageIV	30	15	mixed(round&spindle)	19	Paired
Patient 204	GSM2735238	NPC0001PT00204T00204	GPL11154	NPCtumor	stageI	339	Diseaseprogression	1	stageIV	20	1	undifferentiated,round	265	Unpaired
Patient 13	GSM2735239	NPC0002PT00013T00013	GPL11154	NPCtumor	stageII	428.7	Diseaseprogression	1	stageIV	Notevaluated	Notevaluated	NA	257	Unpaired
Patient 286	GSM2735240	NPC0001PT00286T00286	GPL11154	NPCtumor	stageII	604	Lastfollow-up	0	stageIII	30	30	mixed(round&spindle)	2	Paired
Patient 70	GSM2735241	NPC0001PT00070T00070	GPL11154	NPCtumor	stageI	1000	Lastfollow-up	0	Unknown	60	10	differentiated	13	Paired
Patient 209	GSM2735242	NPC0001PT00209T00209	GPL11154	NPCtumor	stageI	1540	Lastfollow-up	0	stageIII	10	5	mixed(round&spindle)	248	Unpaired
Patient 396	GSM2735243	NPC0001PT00396T00396	GPL11154	NPCtumor	stageI	460.2	Diseaseprogression	1	Unknown	5	10	undifferentiated,round	21	Paired
Patient 294	GSM2735244	NPC0001PT00294T00294	GPL11154	NPCtumor	stageI	965	Lastfollow-up	0	stageIII	50	30	mixed(round&spindle)	13	Paired
Patient 34	GSM2735245	NPC0002PT00034T00034	GPL11154	NPCtumor	stageIII	638	Lastfollow-up	0	stageIII	90	10	mixed(round&spindle)	15	Paired
Patient 79	GSM2735246	NPC0001PT00079T00079	GPL11154	NPCtumor	stageI	255.3	Diseaseprogression	1	stageIII	30	10	undifferentiated,spindle	18	Paired
Patient 38	GSM2735247	NPC0002PT00038T00038	GPL11154	NPCtumor	stageIII	818	Lastfollow-up	0	stageII	Notevaluated	Notevaluated	NA	239	Unpaired
Patient 302	GSM2735248	NPC0001PT00302T00302	GPL11154	NPCtumor	stageII	NA	NA	NA	Unknown	20	5	undifferentiated,round	68	Paired
Patient 240	GSM2735249	NPC0001PT00240T00240	GPL11154	NPCtumor	stageI	1098	Lastfollow-up	0	Unknown	80	10	mixed(round&spindle)	255	Unpaired
Patient 233	GSM2735250	NPC0001PT00233T00233	GPL11154	NPCtumor	stageIII	480	Lastfollow-up	0	Unknown	95	5	undifferentiated,spindle	17	Paired
Patient 55	GSM2735251	NPC0001PT00055T00055	GPL11154	NPCtumor	stageI	973.8	Diseaseprogression	1	stageIV	70	5	undifferentiated,spindle	52	Paired
Patient 37	GSM2735252	NPC0002PT00037T00037	GPL11154	NPCtumor	stageI	552	Lastfollow-up	0	stageIII	90	2	differentiated	275	Unpaired
Patient 445	GSM2735253	NPC0001PT00445T00445	GPL11154	NPCtumor	stageI	386	Lastfollow-up	0	stageIV	30	10	mixed(round&spindle)	41	Paired
Patient 65	GSM2735254	NPC0001PT00065T00065	GPL11154	NPCtumor	stageIII	929	Lastfollow-up	0	stageIV	10	40	undifferentiated,round	20	Paired
Patient 226	GSM2735255	NPC0001PT00226T00226	GPL11154	NPCtumor	stageI	878	Lastfollow-up	0	stageIII	40	30	mixed(round&spindle)	277	Unpaired
Patient 192	GSM2735256	NPC0001PT00192T00192	GPL11154	NPCtumor	stageIII	NA	NA	NA	Unknown	40	10	undifferentiated,round	293	Unpaired
Patient 278	GSM2735257	NPC0001PT00278T00278	GPL11154	NPCtumor	stageII	1114	Lastfollow-up	0	stageIV	90	20	NA	260	Unpaired
Patient 20	GSM2735258	NPC0001PT00020T00020	GPL11154	NPCtumor	stageI	1185	Lastfollow-up	0	stageIII	90	20	undifferentiated,spindle	36	Paired
Patient 235	GSM2735259	NPC0001PT00235T00235	GPL11154	NPCtumor	stageII	692	Lastfollow-up	0	Unknown	20	10	undifferentiated,round	181	Paired
Patient 392	GSM2735260	NPC0001PT00392T00392	GPL11154	NPCtumor	stageI	589	Lastfollow-up	0	stageIII	80	5	mixed(round&spindle)	32	Paired
Patient 389	GSM2735261	NPC0001PT00389T00389	GPL11154	NPCtumor	stageI	593	Lastfollow-up	0	stageI	80	10	mixed(round&spindle)	264	Unpaired
Patient 243	GSM2735262	NPC0001PT00243T00243	GPL11154	NPCtumor	stageI	NA	NA	NA	Unknown	90	5	mixed(round&spindle)	258	Unpaired
Patient 15	GSM2735263	NPC0002PT00015T00015	GPL11154	NPCtumor	stageI	NA	NA	NA	Unknown	Notevaluated	Notevaluated	Notevaluated	Notevaluated	NA
Patient 54	GSM2735264	NPC0001PT00054T00054	GPL11154	NPCtumor	stageI	517	Lastfollow-up	0	stageIII	35	5	undifferentiated,spindle	16	Paired
Patient 388	GSM2735265	NPC0001PT00388T00388	GPL11154	NPCtumor	stageIII	363	Lastfollow-up	0	stageIII	95	5	undifferentiated,round	14	Paired
Patient 258	GSM2735266	NPC0001PT00258T00258	GPL11154	NPCtumor	stageI	1070	Lastfollow-up	0	stageIII	50	5	mixed(round&spindle)	255	Unpaired
Patient 332	GSM2735267	NPC0001PT00332T00332	GPL11154	NPCtumor	stageIII	798	Lastfollow-up	0	Unknown	20	5	mixed(round&spindle)	301	Unpaired
Patient 306	GSM2735268	NPC0001PT00306T00306	GPL11154	NPCtumor	stageI	NA	NA	NA	Unknown	30	5	mixed(round&spindle)	27	Paired
Patient 229	GSM2735269	NPC0001PT00229T00229	GPL11154	NPCtumor	stageI	NA	NA	NA	stageIII	90	5	undifferentiated,round	285	Unpaired
Patient 290	GSM2735270	NPC0001PT00290T00290	GPL11154	NPCtumor	stageI	NA	NA	NA	Unknown	95	5	mixed(round&spindle)	252	Unpaired
Patient 329	GSM2735271	NPC0001PT00329T00329	GPL11154	NPCtumor	stageII	NA	NA	NA	Unknown	20	10	mixed(round&spindle)	261	Unpaired
Patient 18	GSM2735272	NPC0002PT00018T00018	GPL11154	NPCtumor	stageII	857	Lastfollow-up	0	stageI	80	5	NA	265	Unpaired
Patient 391	GSM2735273	NPC0001PT00391T00391	GPL11154	NPCtumor	stageI	803	Lastfollow-up	0	Unknown	85	5	undifferentiated,round	98	Paired
Patient 341	GSM2735274	NPC0001PT00341T00341	GPL11154	NPCtumor	stageI	426.9	Diseaseprogression	1	stageIV	40	5	differentiated	23	Paired
Patient 97	GSM2735275	NPC0001PT00097T00097	GPL11154	NPCtumor	stageI	NA	NA	NA	Unknown	55	5	undifferentiated,round	40	Paired
Patient 5	GSM2735276	NPC0001PT00005T00005	GPL11154	NPCtumor	stageII	1657	Lastfollow-up	0	stageIII	Notevaluated	Notevaluated	NA	312	Unpaired
Patient 207	GSM2735277	NPC0001PT00207T00207	GPL11154	NPCtumor	stageIII	1132	Lastfollow-up	0	stageIII	70	5	undifferentiated,round	271	Unpaired
Patient 355	GSM2735278	NPC0001PT00355T00355	GPL11154	NPCtumor	stageI	985	Lastfollow-up	0	stageIII	60	10	mixed(round&spindle)	296	Unpaired
Patient 41	GSM2735279	NPC0002PT00041T00041	GPL11154	NPCtumor	stageII	95.7	Diseaseprogression	1	stageIII	Notevaluated	Notevaluated	NA	266	Unpaired
Patient 406	GSM2735280	NPC0001PT00406T00406	GPL11154	NPCtumor	stageIII	927	Lastfollow-up	0	stageI	70	10	undifferentiated,round	17	Paired
Patient 383	GSM2735281	NPC0001PT00383T00383	GPL11154	NPCtumor	stageII	213	Lastfollow-up	0	Unknown	50	20	undifferentiated,round	244	Unpaired
Patient 144	GSM2735282	NPC0001PT00144T00144	GPL11154	NPCtumor	stageII	NA	NA	NA	Unknown	60	30	undifferentiated,spindle	18	Paired
Patient 338	GSM2735283	NPC0001PT00338T00338	GPL11154	NPCtumor	stageII	NA	NA	NA	stageIV	50	5	undifferentiated,round	227	Unpaired
Patient 14	GSM2735284	NPC0001PT00014T00014	GPL11154	NPCtumor	stageI	418	Lastfollow-up	0	stageIV	60	10	mixed(round&spindle)	31	Paired
Patient 173	GSM2735285	NPC0001PT00173T00173	GPL11154	NPCtumor	stageI	1254	Lastfollow-up	0	stageIII	30	10	mixed(round&spindle)	266	Unpaired
Patient 322	GSM2735286	NPC0001PT00322T00322	GPL11154	NPCtumor	stageII	NA	NA	NA	Unknown	5	5	mixed(round&spindle)	246	Unpaired
Patient 407	GSM2735287	NPC0001PT00407T00407	GPL11154	NPCtumor	stageII	782	Lastfollow-up	0	stageI	90	5	undifferentiated,round	245	Unpaired
Patient 320	GSM2735288	NPC0001PT00320T00320	GPL11154	NPCtumor	stageIII	NA	NA	NA	Unknown	5	10	undifferentiated,spindle	268	Unpaired
Patient 305	GSM2735289	NPC0001PT00305T00305	GPL11154	NPCtumor	stageIII	NA	NA	NA	Unknown	20	40	undifferentiated,round	292	Unpaired
Patient 71	GSM2735290	NPC0001PT00071T00071	GPL11154	NPCtumor	stageI	150	Lastfollow-up	0	stageIII	10	20	mixed(round&spindle)	15	Paired
Patient 439	GSM2735291	NPC0001PT00439T00439	GPL11154	NPCtumor	stageII	402	Lastfollow-up	0	Unknown	30	30	undifferentiated,round	22	Paired
Patient 237	GSM2735292	NPC0001PT00237T00237	GPL11154	NPCtumor	stageI	1107	Lastfollow-up	0	Unknown	70	5	undifferentiated,round	257	Unpaired
Patient 293	GSM2735293	NPC0001PT00293T00293	GPL11154	NPCtumor	stageI	NA	NA	NA	Unknown	20	5	undifferentiated,spindle	258	Unpaired
Patient 151	GSM2735294	NPC0001PT00151T00151	GPL11154	NPCtumor	stageII	458.4	Diseaseprogression	1	Unknown	10	40	undifferentiated,round	18	Paired
Patient 260	GSM2735295	NPC0001PT00260T00260	GPL11154	NPCtumor	stageI	428.7	Diseaseprogression	1	stageIV	20	15	mixed(round&spindle)	39	Paired
Patient 69	GSM2735296	NPC0001PT00069T00069	GPL11154	NPCtumor	stageI	774.6	Diseaseprogression	1	stageIV	90	20	differentiated	20	Paired
Patient 40	GSM2735297	NPC0002PT00040T00040	GPL11154	NPCtumor	stageII	687	Lastfollow-up	0	stageIV	Notevaluated	Notevaluated	NA	256	Unpaired
Patient 443	GSM2735298	NPC0001PT00443T00443	GPL11154	NPCtumor	stageII	646	Lastfollow-up	0	stageIII	0	40	undifferentiated,round	270	Unpaired
Patient 298	GSM2735299	NPC0001PT00298T00298	GPL11154	NPCtumor	stageII	893	Lastfollow-up	0	stageIII	40	20	undifferentiated,round	70	Paired
Patient 56	GSM2735300	NPC0001PT00056T00056	GPL11154	NPCtumor	stageI	414.9	Diseaseprogression	1	stageIV	30	10	undifferentiated,round	14	Paired
Patient 337	GSM2735301	NPC0001PT00337T00337	GPL11154	NPCtumor	stageI	NA	NA	NA	Unknown	40	20	NA	25	Paired
Patient 421	GSM2735302	NPC0001PT00421T00421	GPL11154	NPCtumor	stageIII	NA	NA	NA	stageIV	10	5	undifferentiated,spindle	Notevaluated	NA
Patient 426	GSM2735303	NPC0001PT00426T00426	GPL11154	NPCtumor	stageI	804	Lastfollow-up	0	stageIV	90	20	mixed(round&spindle)	257	Unpaired
Patient 296	GSM2735304	NPC0001PT00296T00296	GPL11154	NPCtumor	stageII	622	Lastfollow-up	0	stageIII	55	5	undifferentiated,spindle	313	Unpaired
Patient 346	GSM2735305	NPC0001PT00346T00346	GPL11154	NPCtumor	stageI	527	Lastfollow-up	0	stageIV	90	1	differentiated	266	Unpaired
Patient 178	GSM2735306	NPC0001PT00178T00178	GPL11154	NPCtumor	stageI	NA	NA	NA	stageIV	10	5	undifferentiated,round	268	Unpaired
Patient 27	GSM2735307	NPC0001PT00027T00027	GPL11154	NPCtumor	stageI	503	Lastfollow-up	0	stageIV	50	5	undifferentiated,round	Notevaluated	NA
Patient 336	GSM2735308	NPC0001PT00336T00336	GPL11154	NPCtumor	stageIII	580	Lastfollow-up	0	stageIII	70	5	undifferentiated,round	7	Paired
Patient 1	GSM2735309	NPC0001PT00001T00001	GPL11154	NPCtumor	stageII	NA	NA	NA	stageIII	Notevaluated	Notevaluated	NA	Notevaluated	NA
Patient 357	GSM2735310	NPC0001PT00357T00357	GPL11154	NPCtumor	stageI	748	Lastfollow-up	0	stageIII	20	40	undifferentiated,round	251	Unpaired
Patient 369	GSM2735311	NPC0001PT00369T00369	GPL11154	NPCtumor	stageI	840	Lastfollow-up	0	stageIII	10	1	mixed(round&spindle)	24	Paired
Patient 431	GSM2735312	NPC0001PT00431T00431	GPL11154	NPCtumor	stageIII	NA	NA	NA	Unknown	10	20	undifferentiated,spindle	15	Paired
Patient 39	GSM2735313	NPC0002PT00039T00039	GPL11154	NPCtumor	stageII	369	Lastfollow-up	0	stageI	Notevaluated	Notevaluated	NA	262	Unpaired
Patient 221	GSM2735314	NPC0001PT00221T00221	GPL11154	NPCtumor	stageI	224.7	Diseaseprogression	1	stageIII	30	5	mixed(round&spindle)	248	Unpaired

## Sheet: Table S4
Table S4.List of cell sources
Cell	Source	Date
Human umbilical vein endothelial cells (HUVECs)*	Biospecies Co., Ltd.	2023-11-25	confirmed by short tandem repeat (STR) multiplex amplification, and the cell line was free from contamination	RRID:CVCL_9Q53
Nasopharyngeal carcinoma cell line (SUNE2)$	the Sun Yat-sen University Cancer Center	2022-09-02	confirmed by short tandem repeat (STR) multiplex amplification, and the cell line was free from contamination	RRID:CVCL_6956
Nasopharyngeal carcinoma cell line (HK1)#	the Sun Yat-sen University Cancer Center	2022-09-02	confirmed by short tandem repeat (STR) multiplex amplification, and the cell line was free from contamination	RRID:CVCL_7084
Cell line reference:
* Kang K, Chuai JB, Xie BD, Li JZ, Qu H, Wu H, Fang SH, Cui JJ, Xiu LL, Han JC, Cao TH, Leng XP, Tian H, Li RK, Jiang SL. Mesenchymal Stromal Cells from Patients with Cyanotic Congenital Heart Disease are Optimal Candidate for Cardiac Tissue Engineering. Biomaterials. 2020 Feb;230:119574. doi: 10.1016/j.biomaterials.2019.119574. Epub 2019 Nov 6. PMID: 31761487.
$ Dong JQ, Li MZ, Liu ZG, Zhong Q, Xiong D, Xu LH, Du Y, Xia YF, Zeng MS. Establishment and characterization of a novel nasopharyngeal carcinoma cell line (SUNE2) from a Cantonese patient. Chin J Cancer. 2012 Jan;31(1):36-44.
#Ge J, Liu Y, Chen P, Zeng Z, Li G, Xiong W, Yi M, Xiang B. FOXA1 enhances antitumor immunity via repressing interferon-induced PD-L1 expression in nasopharyngeal carcinoma. J Immunother Cancer. 2024 Nov 14;12(11):e010091.

## Sheet: Table S5
Table S5.List of si RNA sequences
Name	5'-3'
NOTCH1 si1	GGAGCAUGUGUAACAUCAATT
NOTCH1 si2	GCAACAGCUCCUUCCACUUTT
FTO si1	CAGGAACCUUGGAUUAUAUTT
FTO si2	GCAGCUGAAAUAUCCUAAATT
THAP11 si1	UCUCUUUCAUCUUCACUUCCA
THAP11 si2	GAAGUGAAGAUGAAAGAGAUG
HCFC1 si1	GGAAGAGACUCAAAGCAAAGA
HCFC1 si2	CGUCAUGGAUGACGUCAAAGU
ZNF143 si1	GGAAGAUAAUUGUACUAAAUC
ZNF143 si2	GGUUGCAAUUGUAGCUCAAGA
YTHDF2 si1	CCGCGTCTAGTTGTTCATGAA
YTHDF2 si2	AAGGACGTTCCCAATAGCCAA
SPARC si1	CGGTTGTTCTTTCCTCACATT
SPARC si2	CCTGGACAATGACAAGTACAT

## Sheet: Table S6
Table S6. List of antibody catalog numbers.
FTO	CST	#31687	RRID:AB_2799009
NOTCH1	CST	#3608	RRID:AB_2153354
HES1	CST	#11988	RRID:AB_2728766
CD44	CST	#37259	RRID:AB_2750879
CD31	CST	#3528	RRID:AB_2160882
EPCAM	CST	#14452	RRID:AB_2736866
CD45	CST	#13917	RRID:AB_2750898
N6-Methyladenosine	CST	#56593	RRID:AB_2799515
Cleaved Notch1(NICD1)	CST	#4147	RRID:AB_2153348
YTHDF2	CST	#71283	RRID:AB_3068618
Calnexin	CST	#2433	RRID:AB_2243887
CD63	abcam	ab134045	RRID:AB_2800495
Claudin5	abcam	ab131259	RRID:AB_11157940
EBNA1	abcam	ab316860	RRID:AB_3661848
GAPDH	abcam	ab9484	RRID:AB_307274
RBPJ	proteintech	66132-1-Ig	RRID:AB_2881531
SPARC	proteintech	66426-1-Ig	RRID:AB_2881797
RBPJ	proteintech	66132-1-Ig	RRID:AB_2881531
CD24	proteintech	ab179821	RRID:AB_2882828
FLAG	sigma	F1804	RRID:AB_262044

## Sheet: Table S7
Table S7. List of qRT-PCR primer sequences
	5'-3'
FTO	forward primer	ACTTGGCTCCCTTATCTGACC
	reverse primer	TGTGCAGTGTGAGAAAGGCTT
NOTCH1	forward primer	CGCTGACGGAGTACAAGTG
	reverse primer	GTAGGAGCCGACCTCGTTG
CD44	forward primer	CTGCCGCTTTGCAGGTGTA
	reverse primer	CATTGTGGGCAAGGTGCTATT
CD24	forward primer	CTCCTACCCACGCAGATTTATTC
	reverse primer	AGAGTGAGACCACGAAGAGAC
HES1	forward primer	CCTGTCATCCCCGTCTACAC
	reverse primer	CACATGGAGTCCGCCGTAA
RBPJ	forward primer	AAGGAGCCCCACGAGAAAAAT
	reverse primer	ACCGAACTTGCATTGATTCCAG
SPARC	forward primer	TGAGGTATCTGTGGGAGCTAATC
	reverse primer	CCTTGCCGTGTTTGCAGTG
YTHDF2	forward primer	CCTTAGGTGGAGCCATGATTG
	reverse primer	TCTGTGCTACCCAACTTCAGT
CLDN5	forward primer	CTCTGCTGGTTCGCCAACAT
	reverse primer	CAGCTCGTACTTCTGCGACA
CDH5	forward primer	TTGGAACCAGATGCACATTGAT
	reverse primer	TCTTGCGACTCACGCTTGAC
TJP1	forward primer	CAACATACAGTGACGCTTCACA
	reverse primer	CACTATTGACGTTTCCCCACTC
OCLN	forward primer	CGGCGAGTCCTGTGATGAG
	reverse primer	TCTTGTATTCCTGTAGGCCAGT
HCFC1	forward primer	GCAATGACCTCTACGAACTCC
	reverse primer	ACCTTGGAATGTTGTTCTTTGGG
THAP11	forward primer	ATGCCTGGCTTTACGTGCT
	reverse primer	GCGTCCTTTGGAAACGTGTAG
ZNF143	forward primer	GTACAGGGGACAGTTTGCGTC
	reverse primer	TGGAGGTGTGGTGAATAAATGC
GAPDH	forward primer	GGAGCGAGATCCCTCCAAAAT
	reverse primer	GGCTGTTGTCATACTTCTCATGG
FTO-chip	forward primer	CTTGGACTAGCCTGTTTGCTC
	reverse primer	CGAGCGCCACGGGATTTA
